# Supplementary material for: Thioredoxin Domain Containing 5 Suppression Elicits Serum Amyloid A-Containing High-Density Lipoproteins
Source: Biomedicines. 2022 Mar 18;10(3):709. doi: 10.3390/biomedicines10030709 (PMC8945230; doi:10.3390/biomedicines10030709)
Supplement: Supplementary file 1 [file biomedicines-10-00709-s001.zip]

Archive with 2 entries (2 files):
- S Tables Thioredoxin domain containing 5 suppression elicits serum amyloid A-containing high density lipoproteins .pdf
- S1 Figure Thioredoxin domain containing 5 suppression elicits serum amyloid A-containing high density lipoproteins.pptx
